# Supplementary material for: Synthesis and Anticancer Activity of Novel Dual Inhibitors of Human Protein Kinases CK2 and PIM-1
Source: Pharmaceutics. 2023 Jul 20;15(7):1991. doi: 10.3390/pharmaceutics15071991 (PMC10385865; doi:10.3390/pharmaceutics15071991)
Supplement: Supplementary file 1 [file pharmaceutics-15-01991-s001.zip]

Archive with 1 entries (1 files):
- pharmaceutics-2445054-supplementary.pdf
